# Supplementary material for: Study on the Adsorption Mechanism of Atrazine by Sesame Hull Biochar/Sepiolite Composite Material
Source: Toxics. 2025 Dec 29;14(1):38. doi: 10.3390/toxics14010038 (PMC12845623; doi:10.3390/toxics14010038)
Supplement: Supplementary file 1 [file toxics-14-00038-s001.zip]

Archive with 1 entries (1 files):
- toxics-4022472-supplementary.pdf
